# Supplementary material for: In-process real-time probiotic phenotypic strain identity tracking: The use of Fourier transform infrared spectroscopy
Source: Front Microbiol. 2022 Dec 8;13:1052420. doi: 10.3389/fmicb.2022.1052420 (PMC9772554; doi:10.3389/fmicb.2022.1052420)
Supplement: Supplementary file 1 [file Data_Sheet_1.zip]

Archive with 2 entries (2 files):
- Image 1.PNG
- Table 1.DOCX
